# Supplementary material for: Evaluation of Biocontrol Agents Against Root-Knot Nematode (Meloidogyne incognita) in Cucumber (Cucumis sativus) Under Greenhouse Conditions
Source: Plants (Basel). 2026 Jun 26;15(13):1979. doi: 10.3390/plants15131979 (PMC13363713; doi:10.3390/plants15131979)
Supplement: Supplementary file 1 [file plants-15-01979-s001.zip]

Archive with 1 entries (1 files):
- plants-4373466-supplementary_revised.pdf
